# Supplementary material for: Prenatal Alcohol Exposure Results in Sex-Specific Alterations in Circular RNA Expression in the Developing Mouse Brain
Source: Front Neurosci. 2020 Nov 9;14:581895. doi: 10.3389/fnins.2020.581895 (PMC7693437; doi:10.3389/fnins.2020.581895)
Supplement: Supplementary file 1 [file Table_1.XLSX]

## Sheet: Table S1
Arraystar circRNA ID	GeneSymbol	Chrom	Strand	TxStart	Tx End	circRNA type	Fold male vs fem SAC	p-value male vs fem SAC	Fold male PAE vs male SAC	p-value male PAE vs male SAC	Fold fem PAE vs fem SAC	p-value fem PAE vs fem SAC	Fold total PAE vs SAC	p-value total PAE vs SAC
mmu_circRNA_27548	Rpgrip1	chr14	+	52120472	52126384	exonic	0.474887	0.0257934	3.20208	0.0084681	0.638528	0.155365	1.4299	0.261172
mmu_circRNA_42391	Htra1	chr7	+	130961972	130982294	exonic	1.45811	0.0293201	0.569483	0.0266244	1.28328	0.259972	0.854873	0.380599
mmu_circRNA_31311	Riok3	chr18	+	12135851	12139460	exonic	1.38846	0.0396547	0.628783	0.0393005	1.29567	0.226362	0.902605	0.527354
mmu_circRNA_37910	Ptchd2	chr4	-	148270376	148272404	exonic	0.429032	0.0469814	2.69909	0.0182781	0.629951	0.12952	1.30395	0.368454
mmu_circRNA_26052	Arid4b	chr13	+	14120140	14136259	exonic	1.42612	0.050564	0.642393	0.0353861	1.36951	0.168668	0.937957	0.696327
mmu_circRNA_41047	Sox5	chr6	-	143907386	143960917	exonic	0.764357	0.063179	1.64953	0.0170382	0.95892	0.690968	1.25768	0.0675975
mmu_circRNA_40945	Etv6	chr6	+	134066306	134137417	exonic	0.437305	0.0785855	2.85762	0.0298835	0.626585	0.120024	1.33811	0.353256
mmu_circRNA_23670	Zzef1	chr11	+	72863874	72868070	exonic	0.474914	0.0887926	2.58904	0.0381014	0.760969	0.236787	1.40363	0.217718
mmu_circRNA_42875	Tenm3	chr8	-	48310622	48367433	exonic	0.533933	0.106085	1.21391	0.547571	0.527431	0.0428573	0.800159	0.336711
mmu_circRNA_37818	Usp48	chr4	+	137621061	137635008	exonic	0.727287	0.111993	1.58761	0.0266737	0.866337	0.246796	1.17278	0.223512
mmu_circRNA_27656	Spata13	chr14	+	60690853	60692548	exonic	1.29354	0.126954	0.655166	0.0497517	1.28859	0.195398	0.918826	0.581149
mmu_circRNA_32822	Gfra1	chr19	-	58263911	58300578	exonic	1.52921	0.129775	1.76154	0.0389408	1.22137	0.505563	1.4668	0.155823
mmu_circRNA_28644	Asap1	chr15	-	64092047	64138041	exonic	0.597784	0.134937	1.89614	0.0488974	0.726602	0.167791	1.17377	0.445997
mmu_circRNA_36706	Rnf38	chr4	-	44133639	44159052	exonic	0.789711	0.138697	1.56577	0.0229972	0.843876	0.150956	1.14949	0.282472
mmu_circRNA_32611	Lcor	chr19	+	41528020	41546007	exonic	0.620517	0.142017	1.63572	0.12802	0.654988	0.0464311	1.03507	0.864217
mmu_circRNA_28349	March6	chr15	-	31478294	31480422	exonic	0.717489	0.144693	1.73961	0.0279974	0.865289	0.212906	1.22689	0.174072
mmu_circRNA_015001	Gas5	chr1	-	161035847	161035909	antisense	1.49222	0.144916	1.79525	0.0379303	1.57409	0.291885	1.68103	0.0554937
mmu_circRNA_35065	Dido1	chr2	-	180683808	180692048	exonic	0.36584	0.146381	2.98245	0.0480464	0.500605	0.194308	1.2219	0.616682
mmu_circRNA_19314		chr4	-	3080977	3084320	intergenic	4.74587	0.153375	0.206714	0.151927	3.36481	0.0204603	0.833999	0.773733
mmu_circRNA_20485	Gigyf2	chr1	+	87334269	87365279	exonic	1.30585	0.163473	0.656456	0.0433509	1.16026	0.469291	0.872731	0.349478
mmu_circRNA_38713	Limch1	chr5	+	66997119	67002649	exonic	0.73682	0.16743	1.82094	0.0403694	0.772993	0.301347	1.18641	0.397144
mmu_circRNA_19213	Setbp1	chr18	-	79086550	79087182	sense overlapping	0.647308	0.171831	1.80705	0.0471485	0.819956	0.340216	1.21725	0.2919
mmu_circRNA_41635	Lrrc28	chr7	-	67617992	67628335	exonic	0.668906	0.174587	1.65487	0.0384005	0.797132	0.287812	1.14854	0.408931
mmu_circRNA_007580	Rere	chr4	+	150439342	150510038	exonic	0.689482	0.176218	1.28675	0.345129	0.636715	0.046862	0.905147	0.568634
mmu_circRNA_43210	Rtbdn	chr8	+	84949881	84950676	exonic	0.544552	0.180173	2.58971	0.0479152	0.784692	0.259237	1.42553	0.195348
mmu_circRNA_35734	Smg5	chr3	+	88350015	88351581	exonic	0.758421	0.183436	1.53996	0.045694	0.73157	0.0902192	1.06141	0.704154
mmu_circRNA_40240	Zfp282	chr6	+	47890065	47899007	exonic	0.782471	0.199225	1.52938	0.0457344	0.916902	0.339193	1.18418	0.157427
mmu_circRNA_26720	Arsb	chr13	+	93807495	93880558	exonic	0.56751	0.202938	1.95408	0.0439441	0.59657	0.174058	1.0797	0.770581
mmu_circRNA_40772	Vgll4	chr6	-	114890616	114958011	exonic	0.879024	0.204454	1.50077	0.0111198	0.917589	0.517068	1.1735	0.175051
mmu_circRNA_33908	Rbm45	chr2	+	76372034	76376504	exonic	0.717196	0.206931	1.56574	0.0352704	0.888963	0.573786	1.17978	0.26688
mmu_circRNA_23597	Fxr2	chr11	+	69641281	69641589	exonic	0.834699	0.211292	1.57469	0.0245902	1.16297	0.337502	1.35326	0.0113903
mmu_circRNA_006026	Stau2	chr1	-	16440322	16509408	exonic	0.601708	0.216906	1.59661	0.250513	0.631768	0.0377797	1.00433	0.985024
mmu_circRNA_41204	Calm3	chr7	-	16917596	16917698	sense overlapping	0.585422	0.22034	1.60039	0.304994	0.5052	0.0422641	0.899176	0.708264
mmu_circRNA_013780	Uimc1	chr13	-	55055974	55069807	exonic	1.25685	0.245168	0.520618	0.0170773	0.987123	0.86513	0.716878	0.0309805
mmu_circRNA_35781	Kcnn3	chr3	+	89564858	89609736	exonic	0.66292	0.265499	2.06959	0.0478866	0.7306	0.226352	1.22965	0.382758
mmu_circRNA_000594	Epha3	chr16	-	63652214	63653578	exonic	0.845636	0.266916	1.51569	0.0461143	1.05358	0.649363	1.26369	0.0399236
mmu_circRNA_32787	Ablim1	chr19	-	57061252	57083603	exonic	0.589464	0.27183	2.31301	0.048813	0.520506	0.168579	1.09724	0.783942
mmu_circRNA_32232	Syt7	chr19	+	10435549	10448538	sense overlapping	0.686322	0.272542	1.82066	0.0375309	0.645248	0.23166	1.08387	0.740459
mmu_circRNA_007951	Samd1	chr8	+	84000184	84000254	sense overlapping	2.90913	0.275319	0.267144	0.228112	6.44781	0.0419097	1.31244	0.717347
mmu_circRNA_44528	Usp3	chr9	-	66540061	66547955	exonic	0.786491	0.275739	1.81212	0.0434491	0.934265	0.669693	1.30115	0.123492
mmu_circRNA_37852	Igsf21	chr4	-	140067136	140157573	exonic	2.99664	0.278208	0.367217	0.321208	6.59832	0.0417442	1.5566	0.528398
mmu_circRNA_27408	Sh3bp5	chr14	-	31378277	31379519	exonic	0.801561	0.2827	1.68009	0.0451538	0.925531	0.243162	1.24699	0.117691
mmu_circRNA_006801	Tcf4	chr18	+	69461861	69520026	exonic	0.80356	0.286904	1.7112	0.0403029	1.00545	0.95071	1.31169	0.0518075
mmu_circRNA_005340	Anks1b	chr10	+	90914695	90948672	exonic	1.58539	0.287625	0.584895	0.0448709	1.39203	0.382775	0.902325	0.651029
mmu_circRNA_43202	Nfix	chr8	-	84721642	84727967	exonic	0.683467	0.296411	2.1969	0.028777	0.843945	0.565015	1.36164	0.195865
mmu_circRNA_36800	Fktn	chr4	+	53716779	53737659	sense overlapping	2.84582	0.299407	0.324987	0.300069	7.96554	0.036821	1.60894	0.537836
mmu_circRNA_30169	Tiam2	chr17	+	3437227	3454351	exonic	0.829339	0.303839	1.5888	0.011722	1.09284	0.565614	1.31769	0.0189847
mmu_circRNA_25813	Bcl11b	chr12	-	107965671	107989830	exonic	0.823296	0.306009	1.53172	0.0485987	0.894189	0.434077	1.17032	0.238489
mmu_circRNA_24517	Rab10os	chr12	+	3237346	3238112	sense overlapping	0.754873	0.319921	1.73448	0.00627198	0.724164	0.24383	1.12074	0.555138
mmu_circRNA_40903	Cecr2	chr6	+	120750851	120752769	exonic	1.23709	0.37036	0.651545	0.359265	2.00085	0.021359	1.14177	0.659037
mmu_circRNA_19765	Fam135a	chr1	-	24020674	24086611	exonic	1.88166	0.37415	0.554088	0.402988	2.92595	0.0499735	1.27328	0.584653
mmu_circRNA_24406	Prkar1a	chr11	+	109662948	109665986	exonic	0.814318	0.374457	1.7797	0.0395588	0.87078	0.246232	1.24488	0.191935
mmu_circRNA_002886	Nfix	chr8	-	84771783	84772315	exonic	0.836943	0.377063	1.8202	0.0264463	1.0881	0.604074	1.40732	0.0284775
mmu_circRNA_29434	Eif4g1	chr16	+	20688538	20689332	exonic	0.891944	0.380619	1.5654	0.000686331	0.91999	0.485229	1.20006	0.129139
mmu_circRNA_35900	Atp1a1	chr3	-	101594997	101595108	exonic	1.23898	0.395578	0.583482	0.0344669	1.47857	0.250027	0.928827	0.749665
mmu_circRNA_24813	Kidins220	chr12	+	25010071	25017052	exonic	0.871774	0.412104	1.59411	0.0434258	1.08522	0.508376	1.31528	0.0294519
mmu_circRNA_000242	Rap1gds1	chr3	-	139015545	139050588	exonic	1.08871	0.43039	0.969802	0.857859	1.52963	0.0414786	1.21797	0.155864
mmu_circRNA_40606	Foxp1	chr6	-	99003199	99260419	exonic	1.12889	0.44575	0.9193	0.361079	1.5296	0.0435943	1.18582	0.178224
mmu_circRNA_37344	Cpt2	chr4	-	107912640	108074463	sense overlapping	0.821383	0.459588	1.58474	0.00212685	0.718758	0.235231	1.06726	0.721919
mmu_circRNA_19492	Nfix	chr8	-	84771782	84772316	sense overlapping	0.874388	0.460763	2.06762	0.0108115	1.24701	0.184936	1.60572	0.00444755
mmu_circRNA_43867	Bbs9	chr9	+	22638729	22670957	exonic	1.22499	0.472784	0.599371	0.0384576	1.03756	0.883015	0.788597	0.162283
mmu_circRNA_29630	Sema5b	chr16	+	35622576	35632860	exonic	1.27052	0.514849	0.641328	0.299985	2.37882	0.0388951	1.23515	0.528363
mmu_circRNA_21734	Bclaf1	chr10	+	20325139	20329394	exonic	1.11649	0.570456	0.899074	0.767983	2.11726	0.00897365	1.3797	0.204224
mmu_circRNA_32073	Zfp236	chr18	-	82656948	82658206	exonic	1.13584	0.570503	1.79263	0.0406146	1.02592	0.860633	1.35613	0.137967
mmu_circRNA_20394	Cul3	chr1	-	80283675	80304193	exonic	1.10397	0.579139	0.70544	0.301327	1.89405	0.0123443	1.15592	0.57245
mmu_circRNA_20124	Satb2	chr1	-	56845575	56969880	exonic	0.920171	0.613932	1.57375	0.0159397	1.2097	0.259943	1.37977	0.00627708
mmu_circRNA_19292	Ash1l	chr3	+	88965807	88985791	sense overlapping	1.04572	0.637196	0.993309	0.965544	1.50847	0.0449499	1.22408	0.134283
mmu_circRNA_34414	Map1a	chr2	+	121298596	121299046	exonic	1.26538	0.671153	0.567218	0.457713	3.23814	0.0491068	1.35526	0.554417
mmu_circRNA_20127	Satb2	chr1	-	56871311	56948255	exonic	0.920086	0.729179	1.64085	0.0351204	1.23725	0.371727	1.42483	0.0196838
mmu_circRNA_32430	Prkg1	chr19	-	30781294	30993162	exonic	0.952523	0.796337	0.858862	0.530842	1.66358	0.0271192	1.19532	0.391212
mmu_circRNA_27665	Sacs	chr14	+	61189601	61193479	exonic	0.960897	0.828011	1.59463	0.0390462	0.89994	0.418692	1.19794	0.248741
mmu_circRNA_006204	Dpy19l1	chr9	-	24473773	24485729	exonic	1.01628	0.861619	1.62082	0.00228341	1.42195	0.040926	1.51814	0.000134909
mmu_circRNA_26021	Ryr2	chr13	-	11868116	11885538	exonic	0.982421	0.949548	1.75232	0.0457009	0.918236	0.680594	1.26848	0.23147

## Sheet: Table S2
Arraystar circRNA ID	GeneSymbol	Chrom	Strand	TxStart	Tx End	Coefficient	p-value
mmu_circRNA_28349	March6	chr15	-	31478294	31480422	-0.728334	0.0072
mmu_circRNA_23670	Zzef1	chr11	+	72863874	72868070	-0.7212	0.0081
mmu_circRNA_013780	Uimc1	chr13	-	55055974	55069807	-0.614243	0.0336
mmu_circRNA_24406	Prkar1a	chr11	+	109662948	109665986	-0.504343	0.0945
mmu_circRNA_29434	Eif4g1	chr16	+	20688538	20689332	-0.500381	0.0976
mmu_circRNA_41047	Sox5	chr6	-	143907386	143960917	0.542287	0.0685
mmu_circRNA_40772	Vgll4	chr6	-	114890616	114958011	0.550135	0.0638
mmu_circRNA_20124	Satb2	chr1	-	56845575	56969880	0.568324	0.0539
mmu_circRNA_43867	Bbs9	chr9	+	22638729	22670957	0.595154	0.0412
mmu_circRNA_40903	Cecr2	chr6	+	120750851	120752769	0.616924	0.0326
mmu_circRNA_31311	Riok3	chr18	+	12135851	12139460	0.627199	0.029
mmu_circRNA_30169	Tiam2	chr17	+	3437227	3454351	0.677054	0.0156
mmu_circRNA_006204	Dpy19l1	chr9	-	24473773	24485729	0.757664	0.0043
mmu_circRNA_23597	Fxr2	chr11	+	69641281	69641589	0.800768	0.0018
